# Supplementary material for: Internalisation and Biological Activity of Nucleic Acids Delivering Cell-Penetrating Peptide Nanoparticles Is Controlled by the Biomolecular Corona
Source: Pharmaceuticals (Basel). 2021 Jul 12;14(7):667. doi: 10.3390/ph14070667 (PMC8308718; doi:10.3390/ph14070667)
Supplement: Supplementary file 1 [file pharmaceuticals-14-00667-s001.zip]

Archive with 1 entries (1 files):
- SupplFig1_6.pdf
